# Supplementary material for: Extent of therapeutic support in Positive Psychotherapy: A randomized comparative efficacy study for the treatment of anxiety disorders in an online group setting
Source: PLoS One. 2026 Jul 28;21(7):e0354083. doi: 10.1371/journal.pone.0354083 (PMC13411940; doi:10.1371/journal.pone.0354083)
Supplement: S4 Data — Complete set of collected data collected during the study. (CSV) [file pone.0354083.s004.csv]

	subj_ID	gender	group	time	th_ID	age	age_c	GAD_total	GAD_total_pc	BAI_total	BAI_total_c	BAI_total_pc	Fear_total	Fear_total_pc	PAS_total	PAS_total_pc	Flourishing_total	Flourishing_total_pc	Satisfaction_total	Satisfaction_total_pc	PosPsychInventory_total	PosPsychInventory_total_pc	ICD10_total	ICD10_total_pc	PHQ9_total	PHQ9_total_pc
1	1	female	cPPT	pre	1 and 2	27	-7.47169811320754	15	3.66666666666667	26	5.94968553459119	4.33333333333333	22	7	25	2.66666666666667	33	-6	9	-1.66666666666667	88	-9.33333333333333	43	6.33333333333334	9	-0.333333333333334
2	1	female	cPPT	post	1 and 2	27	-7.47169811320754	11	-0.333333333333334	22	1.94968553459119	0.333333333333332	9	-6	21	-1.33333333333333	42	3	12	1.33333333333333	103	5.66666666666667	34	-2.66666666666666	9	-0.333333333333334
3	1	female	cPPT	follow-up	1 and 2	27	-7.47169811320754	8	-3.33333333333333	17	-3.05031446540881	-4.66666666666667	14	-1	21	-1.33333333333333	42	3	11	0.333333333333334	101	3.66666666666667	33	-3.66666666666666	10	0.666666666666666
4	3	female	cPPT	post	1 and 2	23	-11.4716981132075	14	1.33333333333333	42	21.9496855345912	19	11	-5	18	1.33333333333333	35	-6.66666666666666	18	-4	94	-7.66666666666667	50	2	13	2.33333333333333
5	3	female	cPPT	pre	1 and 2	23	-11.4716981132075	18	5.33333333333333	17	-3.05031446540881	-6	32	16	29	12.3333333333333	47	5.33333333333334	22	0	104	2.33333333333333	78	30	16	5.33333333333333
6	3	female	cPPT	follow-up	1 and 2	23	-11.4716981132075	6	-6.66666666666667	10	-10.0503144654088	-13	5	-11	3	-13.6666666666667	43	1.33333333333334	26	4	107	5.33333333333333	16	-32	3	-7.66666666666667
7	4	female	cPPT	post	4 and 5	27	-7.47169811320754	8	0.333333333333333	12	-8.05031446540881	-2	6	-9.33333333333333	12	3.33333333333333	46	-1	24	-1.33333333333333	108	1.33333333333333	29	-2.33333333333333	11	0.666666666666666
8	4	female	cPPT	follow-up	4 and 5	27	-7.47169811320754	3	-4.66666666666667	9	-11.0503144654088	-5	21	5.66666666666667	10	1.33333333333333	46	-1	24	-1.33333333333333	106	-0.666666666666671	31	-0.333333333333332	14	3.66666666666667
9	4	female	cPPT	pre	4 and 5	27	-7.47169811320754	12	4.33333333333333	21	0.949685534591193	7	19	3.66666666666667	4	-4.66666666666667	49	2	28	2.66666666666667	106	-0.666666666666671	34	2.66666666666667	6	-4.33333333333333
10	7	female	cPPT	post	9 and 10	58	23.5283018867925	16	-0.666666666666668	38	17.9496855345912	-4	38	-0.333333333333336	34	-1.66666666666666	27	-3.33333333333333	12	-7.33333333333333	72	10.3333333333333	55	-5.66666666666666	15	-0.666666666666666
11	7	female	cPPT	pre	9 and 10	58	23.5283018867925	17	0.333333333333332	48	27.9496855345912	6	40	1.66666666666666	39	3.33333333333334	32	1.66666666666667	22	2.66666666666667	59	-2.66666666666666	68	7.33333333333334	16	0.333333333333334
12	7	female	cPPT	follow-up	9 and 10	58	23.5283018867925	17	0.333333333333332	40	19.9496855345912	-2	37	-1.33333333333334	34	-1.66666666666666	32	1.66666666666667	24	4.66666666666667	54	-7.66666666666666	59	-1.66666666666666	16	0.333333333333334
13	8	female	cPPT	post	7 and 8	29	-5.47169811320754	12	-1.66666666666667	19	-1.05031446540881	2.33333333333333	24	1.33333333333333	11	3	42	1	29	1.66666666666667	110	7	26	3	8	-1
14	8	female	cPPT	follow-up	7 and 8	29	-5.47169811320754	10	-3.66666666666667	9	-11.0503144654088	-7.66666666666667	16	-6.66666666666667	2	-6	40	-1	28	0.666666666666668	101	-2	25	2	9	0
15	8	female	cPPT	pre	7 and 8	29	-5.47169811320754	19	5.33333333333333	22	1.94968553459119	5.33333333333333	28	5.33333333333333	11	3	41	0	25	-2.33333333333333	98	-5	18	-5	10	1
16	9	female	cPPT	post	7 and 3	36	1.52830188679246	11	0.666666666666666	15	-5.05031446540881	-4	27	0.666666666666668	16	0.333333333333334	53	-1	30	0	104	-0.666666666666671	36	2	7	-0.666666666666667
17	9	female	cPPT	pre	7 and 3	36	1.52830188679246	11	0.666666666666666	28	7.94968553459119	9	32	5.66666666666667	16	0.333333333333334	53	-1	28	-2	92	-12.6666666666667	30	-4	6	-1.66666666666667
18	9	female	cPPT	follow-up	7 and 3	36	1.52830188679246	9	-1.33333333333333	14	-6.05031446540881	-5	20	-6.33333333333333	15	-0.666666666666666	56	2	32	2	118	13.3333333333333	36	2	10	2.33333333333333
19	10	female	mPPT	post	none	37	2.52830188679246	19	1.66666666666667	35	14.9496855345912	-2.33333333333334	18	-3.66666666666667	31	-1.33333333333334	37	0.333333333333336	19	2.66666666666667	85	9	62	-0.333333333333336	11	-4
20	10	female	mPPT	follow-up	none	37	2.52830188679246	17	-0.333333333333332	40	19.9496855345912	2.66666666666666	27	5.33333333333333	37	4.66666666666666	32	-4.66666666666666	11	-5.33333333333333	60	-16	69	6.66666666666666	19	4
21	10	female	mPPT	pre	none	37	2.52830188679246	16	-1.33333333333333	37	16.9496855345912	-0.333333333333336	20	-1.66666666666667	29	-3.33333333333334	41	4.33333333333334	19	2.66666666666667	83	7	56	-6.33333333333334	15	0
22	11	female	cPPT	post	4 and 5	21	-13.4716981132075	7	-0.666666666666667	12	-8.05031446540881	-1	14	-6.66666666666667	13	2.66666666666667	47	5.66666666666666	17	-2.33333333333333	99	-0.333333333333329	26	4	6	0.333333333333333
23	11	female	cPPT	pre	4 and 5	21	-13.4716981132075	8	0.333333333333333	20	-0.0503144654088068	7	30	9.33333333333333	11	0.666666666666666	37	-4.33333333333334	20	0.666666666666668	86	-13.3333333333333	25	3	6	0.333333333333333
24	11	female	cPPT	follow-up	4 and 5	21	-13.4716981132075	8	0.333333333333333	7	-13.0503144654088	-6	18	-2.66666666666667	7	-3.33333333333333	40	-1.33333333333334	21	1.66666666666667	113	13.6666666666667	15	-7	5	-0.666666666666667
25	12	female	cPPT	post	7 and 3	41	6.52830188679246	13	-2	28	7.94968553459119	-2.33333333333333	15	-1.66666666666667	15	-10.3333333333333	28	-3	13	-2	86	-0.333333333333329	22	-6.33333333333333	6	0.666666666666667
26	12	female	cPPT	follow-up	7 and 3	41	6.52830188679246	16	1	27	6.94968553459119	-3.33333333333333	20	3.33333333333333	32	6.66666666666667	30	-1	17	2	90	3.66666666666667	34	5.66666666666667	8	2.66666666666667
27	12	female	cPPT	pre	7 and 3	41	6.52830188679246	16	1	36	15.9496855345912	5.66666666666667	15	-1.66666666666667	29	3.66666666666667	35	4	15	0	83	-3.33333333333333	29	0.666666666666668	2	-3.33333333333333
28	13	female	cPPT	post	9 and 10	55	20.5283018867925	7	-3.33333333333333	26	5.94968553459119	-2	23	-2	34	-0.333333333333336	41	3.66666666666666	29	5.33333333333333	89	7	63	-1.66666666666667	18	-1.33333333333333
29	13	female	cPPT	pre	9 and 10	55	20.5283018867925	11	0.666666666666666	29	8.94968553459119	1	25	0	33	-1.33333333333334	41	3.66666666666666	25	1.33333333333333	95	13	61	-3.66666666666667	18	-1.33333333333333
30	13	female	cPPT	follow-up	9 and 10	55	20.5283018867925	13	2.66666666666667	29	8.94968553459119	1	27	2	36	1.66666666666666	30	-7.33333333333334	17	-6.66666666666667	62	-20	70	5.33333333333333	22	2.66666666666667
31	15	female	cPPT	post	1 and 2	23	-11.4716981132075	19	-0.666666666666668	30	9.94968553459119	-3.33333333333334	20	-1.33333333333333	33	1.66666666666667	26	6.33333333333333	16	-1	68	4	72	6	21	2.33333333333333
32	15	female	cPPT	follow-up	1 and 2	23	-11.4716981132075	21	1.33333333333333	34	13.9496855345912	0.666666666666664	26	4.66666666666667	33	1.66666666666667	17	-2.66666666666667	20	3	49	-15	72	6	20	1.33333333333333
33	15	female	cPPT	pre	1 and 2	23	-11.4716981132075	19	-0.666666666666668	36	15.9496855345912	2.66666666666666	18	-3.33333333333333	28	-3.33333333333333	16	-3.66666666666667	15	-2	75	11	54	-12	15	-3.66666666666667
34	17	female	mPPT	post	none	31	-3.47169811320754	5	-1.33333333333333	10	-10.0503144654088	-2.33333333333333	5	-2.66666666666667	4	-8	44	1.66666666666666	27	3	107	6.33333333333333	23	-2	5	-3
35	17	female	mPPT	pre	none	31	-3.47169811320754	11	4.66666666666667	21	0.949685534591193	8.66666666666667	14	6.33333333333333	27	15	41	-1.33333333333334	17	-7	93	-7.66666666666667	38	13	14	6
36	17	female	mPPT	follow-up	none	31	-3.47169811320754	3	-3.33333333333333	6	-14.0503144654088	-6.33333333333333	4	-3.66666666666667	5	-7	42	-0.333333333333336	28	4	102	1.33333333333333	14	-11	5	-3
37	18	female	mPPT	post	none	25	-9.47169811320754	14	4	16	-4.05031446540881	4	11	2.33333333333333	14	6	40	2	26	1.66666666666667	91	-0.333333333333329	35	9	10	3.33333333333333
38	18	female	mPPT	follow-up	none	25	-9.47169811320754	8	-2	10	-10.0503144654088	-2	5	-3.66666666666667	3	-5	37	-1	24	-0.333333333333332	85	-6.33333333333333	26	0	5	-1.66666666666667
39	18	female	mPPT	pre	none	25	-9.47169811320754	8	-2	10	-10.0503144654088	-2	10	1.33333333333333	7	-1	37	-1	23	-1.33333333333333	98	6.66666666666667	17	-9	5	-1.66666666666667
40	19	female	mPPT	follow-up	none	33	-1.47169811320754	7	-2.33333333333333	8	-12.0503144654088	-8.33333333333333	2	-5.66666666666667	9	-6	44	-3.33333333333334	28	-1	99	-4.66666666666667	19	-13	7	-3.33333333333333
41	19	female	mPPT	pre	none	33	-1.47169811320754	14	4.66666666666667	35	14.9496855345912	18.6666666666667	15	7.33333333333333	29	14	45	-2.33333333333334	26	-3	99	-4.66666666666667	56	24	18	7.66666666666667
42	19	female	mPPT	post	none	33	-1.47169811320754	7	-2.33333333333333	6	-14.0503144654088	-10.3333333333333	6	-1.66666666666667	7	-8	53	5.66666666666666	33	4	113	9.33333333333333	21	-11	6	-4.33333333333333
43	20	female	mPPT	pre	none	37	2.52830188679246	12	-0.666666666666666	34	13.9496855345912	-0.333333333333336	28	3	35	7.66666666666667	56	0	35	0	114	-2.66666666666667	27	1.33333333333333	7	1.33333333333333
44	20	female	mPPT	follow-up	none	37	2.52830188679246	12	-0.666666666666666	29	8.94968553459119	-5.33333333333334	21	-4	22	-5.33333333333333	56	0	35	0	120	3.33333333333333	11	-14.6666666666667	3	-2.66666666666667
45	20	female	mPPT	post	none	37	2.52830188679246	14	1.33333333333333	40	19.9496855345912	5.66666666666666	26	1	25	-2.33333333333333	56	0	35	0	116	-0.666666666666671	39	13.3333333333333	7	1.33333333333333
46	31	female	cPPT	follow-up	9 and 10	42	7.52830188679246	5	-4	14	-6.05031446540881	-6.66666666666667	8	-1	8	-13.3333333333333	52	4.33333333333334	32	4.33333333333333	112	7	24	-26.3333333333333	6	-3
47	31	female	cPPT	pre	9 and 10	42	7.52830188679246	10	1	29	8.94968553459119	8.33333333333333	11	2	34	12.6666666666667	41	-6.66666666666666	24	-3.66666666666667	104	-1	66	15.6666666666667	10	1
48	31	female	cPPT	post	9 and 10	42	7.52830188679246	12	3	19	-1.05031446540881	-1.66666666666667	8	-1	22	0.666666666666668	50	2.33333333333334	27	-0.666666666666668	99	-6	61	10.6666666666667	11	2
49	33	female	cPPT	pre	4 and 5	25	-9.47169811320754	8	0	22	1.94968553459119	4	26	2.66666666666667	10	2.66666666666667	43	-1.33333333333334	23	-2	97	-2.33333333333333	26	2.33333333333333	8	2.33333333333333
50	33	female	cPPT	follow-up	4 and 5	25	-9.47169811320754	7	-1	19	-1.05031446540881	1	21	-2.33333333333333	5	-2.33333333333333	45	0.666666666666664	25	0	101	1.66666666666667	22	-1.66666666666667	5	-0.666666666666667
51	33	female	cPPT	post	4 and 5	25	-9.47169811320754	9	1	13	-7.05031446540881	-5	23	-0.333333333333332	7	-0.333333333333333	45	0.666666666666664	27	2	100	0.666666666666671	23	-0.666666666666668	4	-1.66666666666667
52	34	female	cPPT	follow-up	7 and 3	40	5.52830188679246	19	0.333333333333332	34	13.9496855345912	6	29	4	28	0.333333333333332	48	0.666666666666664	26	0.333333333333332	103	0.333333333333329	58	6	16	1
53	34	female	cPPT	pre	7 and 3	40	5.52830188679246	17	-1.66666666666667	26	5.94968553459119	-2	23	-2	31	3.33333333333333	49	1.66666666666666	25	-0.666666666666668	103	0.333333333333329	53	1	16	1
54	34	female	cPPT	post	7 and 3	40	5.52830188679246	20	1.33333333333333	24	3.94968553459119	-4	23	-2	24	-3.66666666666667	45	-2.33333333333334	26	0.333333333333332	102	-0.666666666666671	45	-7	13	-2
55	35	female	mPPT	pre	none	38	3.52830188679246	11	2	17	-3.05031446540881	-5	28	14.6666666666667	19	3.66666666666667	45	-1.66666666666666	26	-0.333333333333332	112	8	68	11.6666666666667	13	3.66666666666667
56	35	female	mPPT	follow-up	none	38	3.52830188679246	9	0	36	15.9496855345912	14	6	-7.33333333333333	19	3.66666666666667	47	0.333333333333336	30	3.66666666666667	93	-11	49	-7.33333333333334	8	-1.33333333333333
57	35	female	mPPT	post	none	38	3.52830188679246	7	-2	13	-7.05031446540881	-9	6	-7.33333333333333	8	-7.33333333333333	48	1.33333333333334	23	-3.33333333333333	107	3	52	-4.33333333333334	7	-2.33333333333333
58	37	female	cPPT	follow-up	7 and 8	51	16.5283018867925	7	-0.333333333333333	17	-3.05031446540881	-5.33333333333333	13	0.666666666666666	13	-6.66666666666667	46	3.33333333333334	29	4.33333333333333	99	5.33333333333333	44	-6	6	-6
59	37	female	cPPT	pre	7 and 8	51	16.5283018867925	8	0.666666666666667	27	6.94968553459119	4.66666666666667	21	8.66666666666667	20	0.333333333333332	37	-5.66666666666666	14	-10.6666666666667	81	-12.6666666666667	58	8	15	3
60	37	female	cPPT	post	7 and 8	51	16.5283018867925	7	-0.333333333333333	23	2.94968553459119	0.666666666666668	3	-9.33333333333333	26	6.33333333333333	45	2.33333333333334	31	6.33333333333333	101	7.33333333333333	48	-2	15	3
61	41	female	mPPT	pre	none	24	-10.4716981132075	9	3	23	2.94968553459119	9.33333333333333	23	8.66666666666667	19	10	27	-5.66666666666666	8	-6	72	-8.66666666666667	37	14.6666666666667	8	2.33333333333333
62	41	female	mPPT	follow-up	none	24	-10.4716981132075	4	-2	12	-8.05031446540881	-1.66666666666667	13	-1.33333333333333	5	-4	41	8.33333333333334	22	8	86	5.33333333333333	17	-5.33333333333333	4	-1.66666666666667
63	41	female	mPPT	post	none	24	-10.4716981132075	5	-1	6	-14.0503144654088	-7.66666666666667	7	-7.33333333333333	3	-6	30	-2.66666666666666	12	-2	84	3.33333333333333	13	-9.33333333333333	5	-0.666666666666667
64	42	female	mPPT	follow-up	none	51	16.5283018867925	5	-2	10	-10.0503144654088	-3.33333333333333	6	-2.33333333333333	8	-5.66666666666667	46	1	27	0.666666666666668	105	6.33333333333333	18	-3.33333333333333	4	-0.666666666666667
65	42	female	mPPT	pre	none	51	16.5283018867925	11	4	22	1.94968553459119	8.66666666666667	11	2.66666666666667	25	11.3333333333333	44	-1	26	-0.333333333333332	93	-5.66666666666667	29	7.66666666666667	7	2.33333333333333
66	42	female	mPPT	post	none	51	16.5283018867925	5	-2	8	-12.0503144654088	-5.33333333333333	8	-0.333333333333334	8	-5.66666666666667	45	0	26	-0.333333333333332	98	-0.666666666666671	17	-4.33333333333333	3	-1.66666666666667
67	45	female	cPPT	pre	1 and 2	53	18.5283018867925	13	2.33333333333333	32	11.9496855345912	9.66666666666667	21	-2	32	6	21	-4.33333333333333	14	-1	52	-6.66666666666666	51	2.66666666666666	12	-0.666666666666666
68	45	female	cPPT	follow-up	1 and 2	53	18.5283018867925	8	-2.66666666666667	17	-3.05031446540881	-5.33333333333333	27	4	23	-3	28	2.66666666666667	14	-1	58	-0.666666666666664	52	3.66666666666666	14	1.33333333333333
69	45	female	cPPT	post	1 and 2	53	18.5283018867925	11	0.333333333333334	18	-2.05031446540881	-4.33333333333333	21	-2	23	-3	27	1.66666666666667	17	2	66	7.33333333333334	42	-6.33333333333334	12	-0.666666666666666
70	46	female	cPPT	follow-up	1 and 2	33	-1.47169811320754	12	-1	30	9.94968553459119	-1.33333333333333	11	-4	16	0.666666666666666	53	1.66666666666666	33	0	107	0.666666666666671	47	1	14	0
71	46	female	cPPT	pre	1 and 2	33	-1.47169811320754	13	0	29	8.94968553459119	-2.33333333333333	21	6	10	-5.33333333333333	50	-1.33333333333334	32	-1	105	-1.33333333333333	40	-6	15	1
72	46	female	cPPT	post	1 and 2	33	-1.47169811320754	14	1	35	14.9496855345912	3.66666666666667	13	-2	20	4.66666666666667	51	-0.333333333333336	34	1	107	0.666666666666671	51	5	13	-1
73	47	female	cPPT	pre	1 and 2	31	-3.47169811320754	13	-0.666666666666666	41	20.9496855345912	4	35	2	24	0.333333333333332	29	-4.66666666666666	19	-4.66666666666667	96	8	37	-4.66666666666666	4	-4.33333333333333
74	47	female	cPPT	follow-up	1 and 2	31	-3.47169811320754	14	0.333333333333334	37	16.9496855345912	0	31	-2	26	2.33333333333333	29	-4.66666666666666	24	0.333333333333332	71	-17	49	7.33333333333334	15	6.66666666666667
75	47	female	cPPT	post	1 and 2	31	-3.47169811320754	14	0.333333333333334	33	12.9496855345912	-4	33	0	21	-2.66666666666667	43	9.33333333333334	28	4.33333333333333	97	9	39	-2.66666666666666	6	-2.33333333333333
76	55	female	cPPT	pre	9 and 10	23	-11.4716981132075	9	2.33333333333333	31	10.9496855345912	12.6666666666667	22	10.3333333333333	24	12	30	-3	15	-4	88	-3	60	20.6666666666667	19	5.33333333333333
77	55	female	cPPT	post	9 and 10	23	-11.4716981132075	6	-0.666666666666667	18	-2.05031446540881	-0.333333333333332	6	-5.66666666666667	7	-5	32	-1	17	-2	83	-8	40	0.666666666666664	13	-0.666666666666666
78	55	female	cPPT	follow-up	9 and 10	23	-11.4716981132075	5	-1.66666666666667	6	-14.0503144654088	-12.3333333333333	7	-4.66666666666667	5	-7	37	4	25	6	102	11	18	-21.3333333333333	9	-4.66666666666667
79	56	female	mPPT	follow-up	none	26	-8.47169811320754	3	-5.33333333333333	12	-8.05031446540881	-9	7	-4.33333333333333	7	-9	54	9.33333333333334	25	10.3333333333333	108	14	29	-9.33333333333334	3	-5
80	56	female	mPPT	post	none	26	-8.47169811320754	6	-2.33333333333333	17	-3.05031446540881	-4	9	-2.33333333333333	5	-11	51	6.33333333333334	14	-0.666666666666666	103	9	21	-17.3333333333333	2	-6
81	56	female	mPPT	pre	none	26	-8.47169811320754	16	7.66666666666667	34	13.9496855345912	13	18	6.66666666666667	36	20	29	-15.6666666666667	5	-9.66666666666667	71	-23	65	26.6666666666667	19	11
82	57	female	mPPT	pre	none	28	-6.47169811320754	18	8.66666666666667	23	2.94968553459119	9.66666666666667	18	11.3333333333333	26	5.33333333333333	50	-0.666666666666664	28	3	102	1.66666666666667	41	3.66666666666666	10	1.33333333333333
83	57	female	mPPT	follow-up	none	28	-6.47169811320754	1	-8.33333333333333	1	-19.0503144654088	-12.3333333333333	0	-6.66666666666667	5	-15.6666666666667	52	1.33333333333334	26	1	99	-1.33333333333333	31	-6.33333333333334	8	-0.666666666666666
84	57	female	mPPT	post	none	28	-6.47169811320754	9	-0.333333333333334	16	-4.05031446540881	2.66666666666667	2	-4.66666666666667	31	10.3333333333333	50	-0.666666666666664	21	-4	100	-0.333333333333329	40	2.66666666666666	8	-0.666666666666666
85	58	female	mPPT	pre	none	52	17.5283018867925	13	4	28	7.94968553459119	9.66666666666667	28	9.33333333333333	35	13.6666666666667	29	-10.3333333333333	16	-4.66666666666667	102	-4.33333333333333	36	4.33333333333333	6	0.333333333333333
86	58	female	mPPT	post	none	52	17.5283018867925	2	-7	4	-16.0503144654088	-14.3333333333333	0	-18.6666666666667	7	-14.3333333333333	49	9.66666666666666	25	4.33333333333333	113	6.66666666666667	22	-9.66666666666667	4	-1.66666666666667
87	58	female	mPPT	follow-up	none	52	17.5283018867925	12	3	23	2.94968553459119	4.66666666666667	28	9.33333333333333	22	0.666666666666668	40	0.666666666666664	21	0.333333333333332	104	-2.33333333333333	37	5.33333333333333	7	1.33333333333333
88	62	female	cPPT	pre	9 and 10	27	-7.47169811320754	9	2.66666666666667	25	4.94968553459119	9.66666666666667	13	4.66666666666667	22	12	48	1.66666666666666	26	0.666666666666668	102	1	28	5.66666666666667	3	-0.666666666666667
89	62	female	cPPT	post	9 and 10	27	-7.47169811320754	6	-0.333333333333333	10	-10.0503144654088	-5.33333333333333	8	-0.333333333333334	5	-5	46	-0.333333333333336	25	-0.333333333333332	102	1	17	-5.33333333333333	4	0.333333333333333
90	62	female	cPPT	follow-up	9 and 10	27	-7.47169811320754	4	-2.33333333333333	11	-9.05031446540881	-4.33333333333333	4	-4.33333333333333	3	-7	45	-1.33333333333334	25	-0.333333333333332	99	-2	22	-0.333333333333332	4	0.333333333333333
91	63	female	mPPT	pre	none	53	18.5283018867925	12	0.333333333333334	25	4.94968553459119	6	2	-4.33333333333333	31	3.33333333333333	24	-2.66666666666667	14	-1.33333333333333	65	-5	55	-2	15	2
92	63	female	mPPT	post	none	53	18.5283018867925	11	-0.666666666666666	18	-2.05031446540881	-1	4	-2.33333333333333	32	4.33333333333333	27	0.333333333333332	13	-2.33333333333333	67	-3	58	1	11	-2
93	63	female	mPPT	follow-up	none	53	18.5283018867925	12	0.333333333333334	14	-6.05031446540881	-5	13	6.66666666666667	20	-7.66666666666667	29	2.33333333333333	19	3.66666666666667	78	8	58	1	13	0
94	65	female	mPPT	pre	none	57	22.5283018867925	11	2	24	3.94968553459119	2.33333333333333	25	9	16	2.33333333333333	45	-2.33333333333334	26	-2.33333333333333	93	-10	53	1	12	1.33333333333333
95	65	female	mPPT	post	none	57	22.5283018867925	7	-2	23	2.94968553459119	1.33333333333333	16	0	11	-2.66666666666667	48	0.666666666666664	30	1.66666666666667	107	4	49	-3	13	2.33333333333333
96	65	female	mPPT	follow-up	none	57	22.5283018867925	9	0	18	-2.05031446540881	-3.66666666666667	7	-9	14	0.333333333333334	49	1.66666666666666	29	0.666666666666668	109	6	54	2	7	-3.66666666666667
97	71	female	cPPT	pre	9 and 10	26	-8.47169811320754	17	5.66666666666667	33	12.9496855345912	0.333333333333336	33	6.33333333333333	40	9.33333333333333	41	-2.33333333333334	15	-3	84	-10	53	11	13	3
98	71	female	cPPT	post	9 and 10	26	-8.47169811320754	13	1.66666666666667	46	25.9496855345912	13.3333333333333	36	9.33333333333333	33	2.33333333333333	36	-7.33333333333334	12	-6	83	-11	52	10	12	2
99	71	female	cPPT	follow-up	9 and 10	26	-8.47169811320754	4	-7.33333333333333	19	-1.05031446540881	-13.6666666666667	11	-15.6666666666667	19	-11.6666666666667	53	9.66666666666666	27	9	115	21	21	-21	5	-5
100	75	female	mPPT	pre	none	31	-3.47169811320754	10	3.66666666666667	22	1.94968553459119	9.33333333333333	23	9	15	5.33333333333333	42	-5.33333333333334	22	-3	109	1.66666666666667	27	7	3	0.333333333333333
101	75	female	mPPT	post	none	31	-3.47169811320754	4	-2.33333333333333	8	-12.0503144654088	-4.66666666666667	9	-5	7	-2.66666666666667	50	2.66666666666666	25	0	104	-3.33333333333333	16	-4	1	-1.66666666666667
102	75	female	mPPT	follow-up	none	31	-3.47169811320754	5	-1.33333333333333	8	-12.0503144654088	-4.66666666666667	10	-4	7	-2.66666666666667	50	2.66666666666666	28	3	109	1.66666666666667	17	-3	4	1.33333333333333
103	76	male	mPPT	pre	none	31	-3.47169811320754	20	11	20	-0.0503144654088068	11	17	8.66666666666667	9	6	40	-8.66666666666666	20	-6.66666666666667	85	-21	11	6.33333333333333	1	-0.333333333333333
104	76	male	mPPT	post	none	31	-3.47169811320754	6	-3	5	-15.0503144654088	-4	4	-4.33333333333333	0	-3	51	2.33333333333334	28	1.33333333333333	115	9	3	-1.66666666666667	1	-0.333333333333333
105	76	male	mPPT	follow-up	none	31	-3.47169811320754	1	-8	2	-18.0503144654088	-7	4	-4.33333333333333	0	-3	55	6.33333333333334	32	5.33333333333333	118	12	0	-4.66666666666667	2	0.666666666666667
106	77	female	cPPT	pre	9 and 10	35	0.528301886792455	12	-2.66666666666667	37	16.9496855345912	4.33333333333334	27	5.33333333333333	29	5.33333333333333	47	4.66666666666666	26	1.66666666666667	106	8	51	-0.666666666666664	13	-3.66666666666667
107	77	female	cPPT	post	9 and 10	35	0.528301886792455	15	0.333333333333334	26	5.94968553459119	-6.66666666666666	20	-1.66666666666667	21	-2.66666666666667	50	7.66666666666666	31	6.66666666666667	109	11	39	-12.6666666666667	15	-1.66666666666667
108	77	female	cPPT	follow-up	9 and 10	35	0.528301886792455	17	2.33333333333333	35	14.9496855345912	2.33333333333334	18	-3.66666666666667	21	-2.66666666666667	30	-12.3333333333333	16	-8.33333333333333	79	-19	65	13.3333333333333	22	5.33333333333333
109	78	female	mPPT	pre	none	29	-5.47169811320754	12	6.33333333333333	35	14.9496855345912	16.6666666666667	0	0	18	8.33333333333333	38	-2	14	-5.33333333333333	68	-18	61	27	14	6.33333333333333
110	78	female	mPPT	post	none	29	-5.47169811320754	3	-2.66666666666667	13	-7.05031446540881	-5.33333333333333	0	0	7	-2.66666666666667	48	8	23	3.66666666666667	97	11	31	-3	7	-0.666666666666667
111	78	female	mPPT	follow-up	none	29	-5.47169811320754	2	-3.66666666666667	7	-13.0503144654088	-11.3333333333333	0	0	4	-5.66666666666667	34	-6	21	1.66666666666667	93	7	10	-24	2	-5.66666666666667
112	79	female	mPPT	pre	none	29	-5.47169811320754	11	2	38	17.9496855345912	5.66666666666666	34	1	28	0.333333333333332	39	-2	22	1.33333333333333	99	0.333333333333329	67	1.66666666666667	16	0
113	79	female	mPPT	post	none	29	-5.47169811320754	8	-1	32	11.9496855345912	-0.333333333333336	30	-3	27	-0.666666666666668	45	4	22	1.33333333333333	99	0.333333333333329	64	-1.33333333333333	15	-1
114	79	female	mPPT	follow-up	none	29	-5.47169811320754	8	-1	27	6.94968553459119	-5.33333333333334	35	2	28	0.333333333333332	39	-2	18	-2.66666666666667	98	-0.666666666666671	65	-0.333333333333329	17	1
115	80	female	mPPT	post	none	38	3.52830188679246	7	-3.33333333333333	21	0.949685534591193	-3.66666666666667	7	-4.33333333333333	14	-1.66666666666667	44	0.666666666666664	30	0.666666666666668	99	0	30	-2	5	-2.66666666666667
116	80	female	mPPT	pre	none	38	3.52830188679246	18	7.66666666666667	34	13.9496855345912	9.33333333333333	20	8.66666666666667	27	11.3333333333333	38	-5.33333333333334	27	-2.33333333333333	94	-5	51	19	14	6.33333333333333
117	80	female	mPPT	follow-up	none	38	3.52830188679246	6	-4.33333333333333	19	-1.05031446540881	-5.66666666666667	7	-4.33333333333333	6	-9.66666666666667	48	4.66666666666666	31	1.66666666666667	104	5	15	-17	4	-3.66666666666667
118	82	female	mPPT	follow-up	none	31	-3.47169811320754	18	-0.333333333333332	33	12.9496855345912	-8	32	-1.33333333333334	27	-2.33333333333333	21	-1.66666666666667	8	0.666666666666667	56	-2	62	6	16	0.333333333333334
119	82	female	mPPT	post	none	31	-3.47169811320754	19	0.666666666666668	43	22.9496855345912	2	33	-0.333333333333336	32	2.66666666666667	21	-1.66666666666667	6	-1.33333333333333	59	1	59	3	19	3.33333333333333
120	82	female	mPPT	pre	none	31	-3.47169811320754	18	-0.333333333333332	47	26.9496855345912	6	35	1.66666666666666	29	-0.333333333333332	26	3.33333333333333	8	0.666666666666667	59	1	47	-9	12	-3.66666666666667
121	84	female	mPPT	pre	none	22	-12.4716981132075	13	6.33333333333333	35	14.9496855345912	19.6666666666667	17	7.66666666666667	22	10	41	-4.66666666666666	25	-3.33333333333333	95	-11.6666666666667	50	17.3333333333333	7	3
122	84	female	mPPT	post	none	22	-12.4716981132075	5	-1.66666666666667	9	-11.0503144654088	-6.33333333333333	7	-2.33333333333333	10	-2	47	1.33333333333334	28	-0.333333333333332	106	-0.666666666666671	33	0.333333333333336	2	-2
123	84	female	mPPT	follow-up	none	22	-12.4716981132075	2	-4.66666666666667	2	-18.0503144654088	-13.3333333333333	4	-5.33333333333333	4	-8	49	3.33333333333334	32	3.66666666666667	119	12.3333333333333	15	-17.6666666666667	3	-1
124	90	female	mPPT	post	none	39	4.52830188679246	8	-2.66666666666667	29	8.94968553459119	-2.66666666666667	9	-3.66666666666667	17	-7.66666666666667	53	6	29	3.33333333333333	114	7.33333333333333	36	-3.66666666666666	4	-1.33333333333333
125	90	female	mPPT	pre	none	39	4.52830188679246	15	4.33333333333333	39	18.9496855345912	7.33333333333333	26	13.3333333333333	38	13.3333333333333	37	-10	20	-5.66666666666667	98	-8.66666666666667	44	4.33333333333334	8	2.66666666666667
126	90	female	mPPT	follow-up	none	39	4.52830188679246	9	-1.66666666666667	27	6.94968553459119	-4.66666666666667	3	-9.66666666666667	19	-5.66666666666667	51	4	28	2.33333333333333	108	1.33333333333333	39	-0.666666666666664	4	-1.33333333333333
127	91	female	cPPT	post	9 and 10	26	-8.47169811320754	3	-3.66666666666667	6	-14.0503144654088	-4.66666666666667	28	0	2	-2	47	-1.66666666666666	31	0	103	-1	20	-4	3	0.333333333333333
128	91	female	cPPT	follow-up	9 and 10	26	-8.47169811320754	8	1.33333333333333	12	-8.05031446540881	1.33333333333333	25	-3	8	4	49	0.333333333333336	29	-2	108	4	23	-1	1	-1.66666666666667
129	91	female	cPPT	pre	9 and 10	26	-8.47169811320754	9	2.33333333333333	14	-6.05031446540881	3.33333333333333	31	3	2	-2	50	1.33333333333334	33	2	101	-3	29	5	4	1.33333333333333
130	95	female	cPPT	post	1 and 2	42	7.52830188679246	6	-1	4	-16.0503144654088	-2	6	-2.33333333333333	12	-2.33333333333333	44	7.66666666666666	28	4.33333333333333	85	7.66666666666667	28	-4	7	-2.66666666666667
131	95	female	cPPT	pre	1 and 2	42	7.52830188679246	11	4	13	-7.05031446540881	7	14	5.66666666666667	22	7.66666666666667	22	-14.3333333333333	14	-9.66666666666667	61	-16.3333333333333	47	15	14	4.33333333333333
132	95	female	cPPT	follow-up	1 and 2	42	7.52830188679246	4	-3	1	-19.0503144654088	-5	5	-3.33333333333333	9	-5.33333333333333	43	6.66666666666666	29	5.33333333333333	86	8.66666666666667	21	-11	8	-1.66666666666667
133	96	female	cPPT	post	9 and 10	38	3.52830188679246	5	-1.33333333333333	16	-4.05031446540881	4	26	4	8	-4.66666666666667	34	-0.666666666666664	19	1	89	6.33333333333333	34	-4.66666666666666	9	-1
134	96	female	cPPT	follow-up	9 and 10	38	3.52830188679246	7	0.666666666666667	14	-6.05031446540881	2	13	-9	16	3.33333333333333	32	-2.66666666666666	17	-1	80	-2.66666666666667	37	-1.66666666666666	8	-2
135	96	female	cPPT	pre	9 and 10	38	3.52830188679246	7	0.666666666666667	6	-14.0503144654088	-6	27	5	14	1.33333333333333	38	3.33333333333334	18	0	79	-3.66666666666667	45	6.33333333333334	13	3
136	99	female	cPPT	post	9 and 10	29	-5.47169811320754	14	0.666666666666666	60	39.9496855345912	10.3333333333333	4	-1.33333333333333	26	-3.66666666666667	18	-10.6666666666667	12	-1	73	7	60	-6	18	-1.66666666666667
137	99	female	cPPT	pre	9 and 10	29	-5.47169811320754	18	4.66666666666667	49	28.9496855345912	-0.666666666666664	4	-1.33333333333333	35	5.33333333333333	41	12.3333333333333	15	2	65	-1	75	9	23	3.33333333333333
138	99	female	cPPT	follow-up	9 and 10	29	-5.47169811320754	8	-5.33333333333333	40	19.9496855345912	-9.66666666666666	8	2.66666666666667	28	-1.66666666666667	27	-1.66666666666667	12	-1	60	-6	63	-3	18	-1.66666666666667
139	102	female	cPPT	post	9 and 10	40	5.52830188679246	5	-0.666666666666667	7	-13.0503144654088	-5.33333333333333	1	-6	0	-2.33333333333333	52	4.33333333333334	35	2.33333333333334	106	6.66666666666667	18	-5.33333333333333	4	-1.66666666666667
140	102	female	cPPT	follow-up	9 and 10	40	5.52830188679246	3	-2.66666666666667	2	-18.0503144654088	-10.3333333333333	0	-7	0	-2.33333333333333	47	-0.666666666666664	33	0.333333333333336	101	1.66666666666667	6	-17.3333333333333	2	-3.66666666666667
141	102	female	cPPT	pre	9 and 10	40	5.52830188679246	9	3.33333333333333	28	7.94968553459119	15.6666666666667	20	13	7	4.66666666666667	44	-3.66666666666666	30	-2.66666666666666	91	-8.33333333333333	46	22.6666666666667	11	5.33333333333333
142	103	female	cPPT	post	1 and 2	29	-5.47169811320754	7	-2	18	-2.05031446540881	-5	21	4	9	-2.33333333333333	43	-1.66666666666666	24	3.33333333333333	95	-1.33333333333333	22	-9.33333333333333	6	-2.66666666666667
143	103	female	cPPT	pre	1 and 2	29	-5.47169811320754	15	6	41	20.9496855345912	18	22	5	21	9.66666666666667	41	-3.66666666666666	12	-8.66666666666667	86	-10.3333333333333	52	20.6666666666667	13	4.33333333333333
144	103	female	cPPT	follow-up	1 and 2	29	-5.47169811320754	5	-4	10	-10.0503144654088	-13	8	-9	4	-7.33333333333333	50	5.33333333333334	26	5.33333333333333	108	11.6666666666667	20	-11.3333333333333	7	-1.66666666666667
145	104	female	mPPT	post	none	39	4.52830188679246	3	-4.33333333333333	12	-8.05031446540881	-5.33333333333333	10	-1	10	-3.33333333333333	36	2.33333333333334	20	2	73	8.66666666666667	15	-12.3333333333333	1	-5.33333333333333
146	104	female	mPPT	follow-up	none	39	4.52830188679246	5	-2.33333333333333	13	-7.05031446540881	-4.33333333333333	6	-5	10	-3.33333333333333	36	2.33333333333334	21	3	68	3.66666666666667	23	-4.33333333333333	8	1.66666666666667
147	104	female	mPPT	pre	none	39	4.52830188679246	14	6.66666666666667	27	6.94968553459119	9.66666666666667	17	6	20	6.66666666666667	29	-4.66666666666666	13	-5	52	-12.3333333333333	44	16.6666666666667	10	3.66666666666667
148	106	female	mPPT	post	none	48	13.5283018867925	3	-0.666666666666667	3	-17.0503144654088	-3	0	-0.666666666666667	7	1	49	1.33333333333334	29	-0.666666666666668	103	4	21	-5.66666666666667	5	0
149	106	female	mPPT	pre	none	48	13.5283018867925	5	1.33333333333333	12	-8.05031446540881	6	0	-0.666666666666667	11	5	44	-3.66666666666666	28	-1.66666666666667	90	-9	38	11.3333333333333	7	2
150	106	female	mPPT	follow-up	none	48	13.5283018867925	3	-0.666666666666667	3	-17.0503144654088	-3	2	1.33333333333333	0	-6	50	2.33333333333334	32	2.33333333333333	104	5	21	-5.66666666666667	3	-2
151	107	female	mPPT	post	none	26	-8.47169811320754	8	-1	4	-16.0503144654088	-5.33333333333333	1	-2.33333333333333	6	-5.66666666666667	49	3	18	-1.66666666666667	110	5.33333333333333	21	-10.3333333333333	15	2
152	107	female	mPPT	follow-up	none	26	-8.47169811320754	5	-4	6	-14.0503144654088	-3.33333333333333	0	-3.33333333333333	9	-2.66666666666667	54	8	27	7.33333333333333	114	9.33333333333333	22	-9.33333333333333	6	-7
153	107	female	mPPT	pre	none	26	-8.47169811320754	14	5	18	-2.05031446540881	8.66666666666667	9	5.66666666666667	20	8.33333333333333	35	-11	14	-5.66666666666667	90	-14.6666666666667	51	19.6666666666667	18	5
154	110	female	mPPT	post	none	23	-11.4716981132075	9	-1.33333333333333	24	3.94968553459119	-0.666666666666668	27	1	6	-5	46	3	18	1.33333333333333	97	4	13	-13.6666666666667	2	-4.66666666666667
155	110	female	mPPT	pre	none	23	-11.4716981132075	13	2.66666666666667	28	7.94968553459119	3.33333333333333	32	6	14	3	36	-7	10	-6.66666666666667	80	-13	46	19.3333333333333	13	6.33333333333333
156	110	female	mPPT	follow-up	none	23	-11.4716981132075	9	-1.33333333333333	22	1.94968553459119	-2.66666666666667	19	-7	13	2	47	4	22	5.33333333333333	102	9	21	-5.66666666666667	5	-1.66666666666667
157	111	female	cPPT	post	4 and 5	32	-2.47169811320754	6	0.333333333333333	3	-17.0503144654088	-1.66666666666667	18	1	6	3.33333333333333	35	-2	15	-2.66666666666667	91	-2.33333333333333	20	-0.333333333333332	6	-0.333333333333333
158	111	female	cPPT	follow-up	4 and 5	32	-2.47169811320754	3	-2.66666666666667	0	-20.0503144654088	-4.66666666666667	15	-2	0	-2.66666666666667	38	1	19	1.33333333333333	93	-0.333333333333329	16	-4.33333333333333	5	-1.33333333333333
159	111	female	cPPT	pre	4 and 5	32	-2.47169811320754	8	2.33333333333333	11	-9.05031446540881	6.33333333333333	18	1	2	-0.666666666666667	38	1	19	1.33333333333333	96	2.66666666666667	25	4.66666666666667	8	1.66666666666667
160	116	female	cPPT	follow-up	9 and 10	33	-1.47169811320754	14	1	26	5.94968553459119	-3	10	0	25	0.666666666666668	40	-2	9	-1.66666666666667	91	2	50	3.33333333333334	9	-0.333333333333334
161	116	female	cPPT	pre	9 and 10	33	-1.47169811320754	14	1	28	7.94968553459119	-1	16	6	28	3.66666666666667	45	3	11	0.333333333333334	89	0	43	-3.66666666666666	7	-2.33333333333333
162	116	female	cPPT	post	9 and 10	33	-1.47169811320754	11	-2	33	12.9496855345912	4	4	-6	20	-4.33333333333333	41	-1	12	1.33333333333333	87	-2	47	0.333333333333336	12	2.66666666666667
163	117	female	mPPT	pre	none	32	-2.47169811320754	11	5.33333333333333	33	12.9496855345912	16.6666666666667	32	15.3333333333333	30	15	28	-14	7	-12.6666666666667	72	-24.3333333333333	58	30.3333333333333	16	8
164	117	female	mPPT	follow-up	none	32	-2.47169811320754	2	-3.66666666666667	7	-13.0503144654088	-9.33333333333333	6	-10.6666666666667	7	-8	48	6	24	4.33333333333333	107	10.6666666666667	11	-16.6666666666667	3	-5
165	117	female	mPPT	post	none	32	-2.47169811320754	4	-1.66666666666667	9	-11.0503144654088	-7.33333333333333	12	-4.66666666666667	8	-7	50	8	28	8.33333333333333	110	13.6666666666667	14	-13.6666666666667	5	-3
166	118	female	cPPT	follow-up	9 and 10	29	-5.47169811320754	7	-4.66666666666667	27	6.94968553459119	-8.66666666666666	8	-2.33333333333333	21	-7.66666666666667	40	1.66666666666666	16	0	75	-4	36	-5	13	2
167	118	female	cPPT	pre	9 and 10	29	-5.47169811320754	18	6.33333333333333	42	21.9496855345912	6.33333333333334	19	8.66666666666667	37	8.33333333333333	31	-7.33333333333334	12	-4	70	-9	56	15	13	2
168	118	female	cPPT	post	9 and 10	29	-5.47169811320754	10	-1.66666666666667	38	17.9496855345912	2.33333333333334	4	-6.33333333333333	28	-0.666666666666668	44	5.66666666666666	20	4	92	13	31	-10	7	-4
169	120	female	mPPT	pre	none	24	-10.4716981132075	14	3.66666666666667	22	1.94968553459119	8.33333333333333	24	5.66666666666667	13	7	37	-3.33333333333334	18	-5	90	-6.33333333333333	50	15	15	2
170	120	female	mPPT	follow-up	none	24	-10.4716981132075	13	2.66666666666667	14	-6.05031446540881	0.333333333333334	19	0.666666666666668	5	-1	40	-0.333333333333336	22	-1	95	-1.33333333333333	45	10	17	4
171	120	female	mPPT	post	none	24	-10.4716981132075	4	-6.33333333333333	5	-15.0503144654088	-8.66666666666667	12	-6.33333333333333	0	-6	44	3.66666666666666	29	6	104	7.66666666666667	10	-25	7	-6
172	121	female	mPPT	follow-up	none	28	-6.47169811320754	7	-4	17	-3.05031446540881	-5.66666666666667	7	-2	10	-9.33333333333333	44	1.66666666666666	20	0.333333333333332	95	6	33	-15	8	-2.66666666666667
173	121	female	mPPT	pre	none	28	-6.47169811320754	16	5	36	15.9496855345912	13.3333333333333	11	2	31	11.6666666666667	37	-5.33333333333334	17	-2.66666666666667	79	-10	57	9	11	0.333333333333334
174	121	female	mPPT	post	none	28	-6.47169811320754	10	-1	15	-5.05031446540881	-7.66666666666667	9	0	17	-2.33333333333333	46	3.66666666666666	22	2.33333333333333	93	4	54	6	13	2.33333333333333
175	126	female	cPPT	pre	4 and 5	27	-7.47169811320754	9	-3	31	10.9496855345912	10.6666666666667	32	0	15	2.66666666666667	40	5.66666666666666	19	0.333333333333332	80	1.66666666666667	48	-2.66666666666666	16	-0.666666666666668
176	126	female	cPPT	follow-up	4 and 5	27	-7.47169811320754	15	3	16	-4.05031446540881	-4.33333333333333	32	0	13	0.666666666666666	32	-2.33333333333334	18	-0.666666666666668	73	-5.33333333333333	58	7.33333333333334	20	3.33333333333333
177	126	female	cPPT	post	4 and 5	27	-7.47169811320754	12	0	14	-6.05031446540881	-6.33333333333333	32	0	9	-3.33333333333333	31	-3.33333333333334	19	0.333333333333332	82	3.66666666666667	46	-4.66666666666666	14	-2.66666666666667
178	129	female	cPPT	follow-up	9 and 10	41	6.52830188679246	6	-2.33333333333333	8	-12.0503144654088	-8.33333333333333	7	2.33333333333333	14	-9	37	3.33333333333334	24	7.33333333333333	92	11	28	-8.66666666666666	8	-1.33333333333333
179	129	female	cPPT	pre	9 and 10	41	6.52830188679246	11	2.66666666666667	25	4.94968553459119	8.66666666666667	3	-1.66666666666667	30	7	30	-3.66666666666666	12	-4.66666666666667	73	-8	41	4.33333333333334	12	2.66666666666667
180	129	female	cPPT	post	9 and 10	41	6.52830188679246	8	-0.333333333333334	16	-4.05031446540881	-0.333333333333332	4	-0.666666666666667	25	2	34	0.333333333333336	14	-2.66666666666667	78	-3	41	4.33333333333334	8	-1.33333333333333
181	130	male	cPPT	pre	7 and 3	39	4.52830188679246	19	5.33333333333333	38	17.9496855345912	5.33333333333334	5	-2	22	4	25	-13	9	-7.33333333333333	74	-9.33333333333333	59	18	22	7.33333333333333
182	130	male	cPPT	follow-up	7 and 3	39	4.52830188679246	9	-4.66666666666667	29	8.94968553459119	-3.66666666666666	2	-5	14	-4	48	10	24	7.66666666666667	95	11.6666666666667	22	-19	9	-5.66666666666667
183	130	male	cPPT	post	7 and 3	39	4.52830188679246	13	-0.666666666666666	31	10.9496855345912	-1.66666666666666	14	7	18	0	41	3	16	-0.333333333333332	81	-2.33333333333333	42	1	13	-1.66666666666667
184	132	female	mPPT	follow-up	none	29	-5.47169811320754	4	-2.66666666666667	3	-17.0503144654088	-6.33333333333333	6	-3.33333333333333	3	-6.66666666666667	56	5	35	5	125	4.66666666666667	3	-10	0	-0.666666666666667
185	132	female	mPPT	pre	none	29	-5.47169811320754	10	3.33333333333333	19	-1.05031446540881	9.66666666666667	15	5.66666666666667	18	8.33333333333333	43	-8	23	-7	112	-8.33333333333333	29	16	1	0.333333333333333
186	132	female	mPPT	post	none	29	-5.47169811320754	6	-0.666666666666667	6	-14.0503144654088	-3.33333333333333	7	-2.33333333333333	8	-1.66666666666667	54	3	32	2	124	3.66666666666667	7	-6	1	0.333333333333333
187	138	female	cPPT	pre	7 and 3	35	0.528301886792455	12	6	18	-2.05031446540881	7.66666666666667	7	3	15	6.33333333333333	43	-3.33333333333334	25	-0.666666666666668	83	-10	40	11	10	2.33333333333333
188	138	female	cPPT	follow-up	7 and 3	35	0.528301886792455	2	-4	3	-17.0503144654088	-7.33333333333333	3	-1	3	-5.66666666666667	49	2.66666666666666	29	3.33333333333333	103	10	17	-12	5	-2.66666666666667
189	138	female	cPPT	post	7 and 3	35	0.528301886792455	4	-2	10	-10.0503144654088	-0.333333333333334	2	-2	8	-0.666666666666666	47	0.666666666666664	23	-2.66666666666667	93	0	30	1	8	0.333333333333333
190	140	female	mPPT	follow-up	none	30	-4.47169811320754	5	-2.33333333333333	15	-5.05031446540881	-7.33333333333333	24	-2.66666666666667	9	-5.66666666666667	21	-1.66666666666667	11	0	56	-5	23	-9.66666666666666	8	-3
191	140	female	mPPT	pre	none	30	-4.47169811320754	11	3.66666666666667	36	15.9496855345912	13.6666666666667	32	5.33333333333333	29	14.3333333333333	27	4.33333333333333	13	2	71	10	44	11.3333333333333	12	1
192	140	female	mPPT	post	none	30	-4.47169811320754	6	-1.33333333333333	16	-4.05031446540881	-6.33333333333333	24	-2.66666666666667	6	-8.66666666666667	20	-2.66666666666667	9	-2	56	-5	31	-1.66666666666666	13	2
193	142	female	mPPT	pre	none	38	3.52830188679246	10	1.66666666666667	28	7.94968553459119	9	25	-1.66666666666667	19	3.33333333333333	38	0.666666666666664	21	1.33333333333333	69	5.66666666666666	43	5	17	3.66666666666667
194	142	female	mPPT	follow-up	none	38	3.52830188679246	10	1.66666666666667	15	-5.05031446540881	-4	27	0.333333333333332	14	-1.66666666666667	33	-4.33333333333334	18	-1.66666666666667	55	-8.33333333333334	36	-2	10	-3.33333333333333
195	142	female	mPPT	post	none	38	3.52830188679246	5	-3.33333333333333	14	-6.05031446540881	-5	28	1.33333333333333	14	-1.66666666666667	41	3.66666666666666	20	0.333333333333332	66	2.66666666666666	35	-3	13	-0.333333333333334
196	144	female	cPPT	pre	9 and 10	35	0.528301886792455	16	5	40	19.9496855345912	4.66666666666666	29	5	33	4.33333333333333	38	-2	23	0.333333333333332	93	-2.33333333333333	54	-2.66666666666666	20	2.33333333333333
197	144	female	cPPT	post	9 and 10	35	0.528301886792455	8	-3	29	8.94968553459119	-6.33333333333334	12	-12	23	-5.66666666666667	42	2	21	-1.66666666666667	96	0.666666666666671	53	-3.66666666666666	16	-1.66666666666667
198	144	female	cPPT	follow-up	9 and 10	35	0.528301886792455	9	-2	37	16.9496855345912	1.66666666666666	31	7	30	1.33333333333333	40	0	24	1.33333333333333	97	1.66666666666667	63	6.33333333333334	17	-0.666666666666668
199	152	female	mPPT	follow-up	none	40	5.52830188679246	3	-2.33333333333333	7	-13.0503144654088	-5.66666666666667	8	-4.66666666666667	4	-2.33333333333333	44	2	24	0.666666666666668	99	5.66666666666667	19	-6.66666666666667	2	-1
200	152	female	mPPT	post	none	40	5.52830188679246	4	-1.33333333333333	11	-9.05031446540881	-1.66666666666667	9	-3.66666666666667	5	-1.33333333333333	45	3	24	0.666666666666668	95	1.66666666666667	19	-6.66666666666667	2	-1
201	152	female	mPPT	pre	none	40	5.52830188679246	9	3.66666666666667	20	-0.0503144654088068	7.33333333333333	21	8.33333333333333	10	3.66666666666667	37	-5	22	-1.33333333333333	86	-7.33333333333333	39	13.3333333333333	5	2
202	153	female	mPPT	pre	none	33	-1.47169811320754	10	-0.333333333333334	20	-0.0503144654088068	1	19	7	26	8.33333333333333	37	8	25	4.66666666666667	84	6	53	15.3333333333333	12	2
203	153	female	mPPT	follow-up	none	33	-1.47169811320754	7	-3.33333333333333	16	-4.05031446540881	-3	8	-4	12	-5.66666666666667	15	-14	10	-10.3333333333333	50	-28	22	-15.6666666666667	9	-1
204	153	female	mPPT	post	none	33	-1.47169811320754	14	3.66666666666667	21	0.949685534591193	2	9	-3	15	-2.66666666666667	35	6	26	5.66666666666667	100	22	38	0.333333333333336	9	-1
205	156	female	cPPT	pre	4 and 5	30	-4.47169811320754	18	4	28	7.94968553459119	7	28	3.66666666666667	33	8.66666666666667	21	-4	9	-1	57	-3	61	12.6666666666667	17	2.66666666666667
206	156	female	cPPT	post	4 and 5	30	-4.47169811320754	14	0	18	-2.05031446540881	-3	22	-2.33333333333333	20	-4.33333333333333	27	2	11	1	63	3	40	-8.33333333333334	14	-0.333333333333334
207	156	female	cPPT	follow-up	4 and 5	30	-4.47169811320754	10	-4	17	-3.05031446540881	-4	23	-1.33333333333333	20	-4.33333333333333	27	2	10	0	60	0	44	-4.33333333333334	12	-2.33333333333333
208	157	female	mPPT	pre	none	22	-12.4716981132075	7	0.666666666666667	24	3.94968553459119	3	13	0.333333333333334	27	2.66666666666667	41	-3.33333333333334	11	-9.33333333333333	88	-5.66666666666667	32	1.66666666666667	6	-1.33333333333333
209	157	female	mPPT	post	none	22	-12.4716981132075	5	-1.33333333333333	25	4.94968553459119	4	15	2.33333333333333	22	-2.33333333333333	47	2.66666666666666	26	5.66666666666667	99	5.33333333333333	26	-4.33333333333333	7	-0.333333333333333
210	157	female	mPPT	follow-up	none	22	-12.4716981132075	7	0.666666666666667	14	-6.05031446540881	-7	10	-2.66666666666667	24	-0.333333333333332	45	0.666666666666664	24	3.66666666666667	94	0.333333333333329	33	2.66666666666667	9	1.66666666666667
211	159	female	mPPT	pre	none	53	18.5283018867925	17	3.33333333333333	47	26.9496855345912	14.3333333333333	4	-2	37	5	32	-5.33333333333334	25	-2.66666666666667	83	-10.3333333333333	55	4	17	1.33333333333333
212	159	female	mPPT	post	none	53	18.5283018867925	15	1.33333333333333	23	2.94968553459119	-9.66666666666666	10	4	30	-2	36	-1.33333333333334	29	1.33333333333333	92	-1.33333333333333	52	1	18	2.33333333333333
213	159	female	mPPT	follow-up	none	53	18.5283018867925	9	-4.66666666666667	28	7.94968553459119	-4.66666666666666	4	-2	29	-3	44	6.66666666666666	29	1.33333333333333	105	11.6666666666667	46	-5	12	-3.66666666666667
214	161	female	mPPT	pre	none	29	-5.47169811320754	16	5.66666666666667	22	1.94968553459119	9	8	2.33333333333333	12	4.66666666666667	40	-2.66666666666666	20	-2.66666666666667	100	-0.666666666666671	33	12.3333333333333	4	0.333333333333333
215	161	female	mPPT	post	none	29	-5.47169811320754	5	-5.33333333333333	8	-12.0503144654088	-5	6	0.333333333333333	2	-5.33333333333333	43	0.333333333333336	29	6.33333333333333	106	5.33333333333333	10	-10.6666666666667	0	-3.66666666666667
216	161	female	mPPT	follow-up	none	29	-5.47169811320754	10	-0.333333333333334	9	-11.0503144654088	-4	3	-2.66666666666667	8	0.666666666666667	45	2.33333333333334	19	-3.66666666666667	96	-4.66666666666667	19	-1.66666666666667	7	3.33333333333333
217	164	female	cPPT	pre	9 and 10	25	-9.47169811320754	12	3	18	-2.05031446540881	8.66666666666667	25	11.3333333333333	19	9	43	-4	24	0	95	-8.33333333333333	34	10.6666666666667	11	5.66666666666667
218	164	female	cPPT	post	9 and 10	25	-9.47169811320754	9	0	6	-14.0503144654088	-3.33333333333333	12	-1.66666666666667	11	1	48	1	17	-7	108	4.66666666666667	34	10.6666666666667	5	-0.333333333333333
219	164	female	cPPT	follow-up	9 and 10	25	-9.47169811320754	6	-3	4	-16.0503144654088	-5.33333333333333	4	-9.66666666666667	0	-10	50	3	31	7	107	3.66666666666667	2	-21.3333333333333	0	-5.33333333333333
220	165	female	mPPT	pre	none	42	7.52830188679246	12	4	23	2.94968553459119	1.33333333333333	17	3.33333333333333	27	1	33	-8	5	-2	88	-5	38	1	9	1.33333333333333
221	165	female	mPPT	post	none	42	7.52830188679246	6	-2	22	1.94968553459119	0.333333333333332	12	-1.66666666666667	26	0	46	5	9	2	99	6	36	-1	6	-1.66666666666667
222	165	female	mPPT	follow-up	none	42	7.52830188679246	6	-2	20	-0.0503144654088068	-1.66666666666667	12	-1.66666666666667	25	-1	44	3	7	0	92	-1	37	0	8	0.333333333333333
223	166	female	mPPT	pre	none	56	21.5283018867925	14	-0.666666666666666	29	8.94968553459119	5	9	-5	19	0.666666666666668	29	-6.66666666666666	7	-2.33333333333333	82	-8	42	-0.333333333333336	8	-1.33333333333333
224	166	female	mPPT	post	none	56	21.5283018867925	12	-2.66666666666667	18	-2.05031446540881	-6	11	-3	8	-10.3333333333333	42	6.33333333333334	14	4.66666666666667	96	6	37	-5.33333333333334	8	-1.33333333333333
225	166	female	mPPT	follow-up	none	56	21.5283018867925	18	3.33333333333333	25	4.94968553459119	1	22	8	28	9.66666666666667	36	0.333333333333336	7	-2.33333333333333	92	2	48	5.66666666666666	12	2.66666666666667
226	167	female	cPPT	pre	7 and 8	32	-2.47169811320754	13	6.33333333333333	41	20.9496855345912	18	22	11.6666666666667	29	14.6666666666667	47	-3.33333333333334	23	-2.66666666666667	102	-5	39	12.6666666666667	7	2
227	167	female	cPPT	post	7 and 8	32	-2.47169811320754	4	-2.66666666666667	12	-8.05031446540881	-11	5	-5.33333333333333	5	-9.33333333333333	52	1.66666666666666	27	1.33333333333333	111	4	20	-6.33333333333333	3	-2
228	167	female	cPPT	follow-up	7 and 8	32	-2.47169811320754	3	-3.66666666666667	16	-4.05031446540881	-7	4	-6.33333333333333	9	-5.33333333333333	52	1.66666666666666	27	1.33333333333333	108	1	20	-6.33333333333333	5	0
229	168	female	mPPT	pre	none	42	7.52830188679246	13	5.66666666666667	19	-1.05031446540881	8.66666666666667	20	3.33333333333333	23	10.6666666666667	35	-9.66666666666666	17	-5.66666666666667	92	-18	70	5.66666666666667	22	9.66666666666667
230	168	female	mPPT	post	none	42	7.52830188679246	6	-1.33333333333333	10	-10.0503144654088	-0.333333333333334	18	1.33333333333333	10	-2.33333333333333	52	7.33333333333334	26	3.33333333333333	118	8	69	4.66666666666667	6	-6.33333333333333
231	168	female	mPPT	follow-up	none	42	7.52830188679246	3	-4.33333333333333	2	-18.0503144654088	-8.33333333333333	12	-4.66666666666667	4	-8.33333333333333	47	2.33333333333334	25	2.33333333333333	120	10	54	-10.3333333333333	9	-3.33333333333333
232	171	female	mPPT	pre	none	42	7.52830188679246	8	1	23	2.94968553459119	-2	32	7.33333333333333	22	5.66666666666667	41	-3.33333333333334	23	-3	89	-2	48	6.66666666666666	8	-0.666666666666666
233	171	female	mPPT	post	none	42	7.52830188679246	7	0	33	12.9496855345912	8	20	-4.66666666666667	15	-1.33333333333333	43	-1.33333333333334	25	-1	87	-4	32	-9.33333333333334	10	1.33333333333333
234	171	female	mPPT	follow-up	none	42	7.52830188679246	6	-1	19	-1.05031446540881	-6	22	-2.66666666666667	12	-4.33333333333333	49	4.66666666666666	30	4	97	6	44	2.66666666666666	8	-0.666666666666666
235	173	female	cPPT	post	4 and 5	29	-5.47169811320754	9	1	18	-2.05031446540881	2.66666666666667	23	-2	14	0.666666666666666	36	-0.333333333333336	26	3	92	3.66666666666667	29	1.33333333333333	8	0
236	173	female	cPPT	pre	4 and 5	29	-5.47169811320754	8	0	15	-5.05031446540881	-0.333333333333334	26	1	12	-1.33333333333333	34	-2.33333333333334	20	-3	82	-6.33333333333333	29	1.33333333333333	8	0
237	173	female	cPPT	follow-up	4 and 5	29	-5.47169811320754	7	-1	13	-7.05031446540881	-2.33333333333333	26	1	14	0.666666666666666	39	2.66666666666666	23	0	91	2.66666666666667	25	-2.66666666666667	8	0
238	176	female	mPPT	follow-up	none	24	-10.4716981132075	3	-2.33333333333333	8	-12.0503144654088	-6	8	-1	0	-4	56	8.66666666666666	28	5	106	3.33333333333333	17	-10.3333333333333	4	-4
239	176	female	mPPT	post	none	24	-10.4716981132075	3	-2.33333333333333	7	-13.0503144654088	-7	8	-1	3	-1	46	-1.33333333333334	26	3	105	2.33333333333333	21	-6.33333333333333	7	-1
240	176	female	mPPT	pre	none	24	-10.4716981132075	10	4.66666666666667	27	6.94968553459119	13	11	2	9	5	40	-7.33333333333334	15	-8	97	-5.66666666666667	44	16.6666666666667	13	5
241	179	female	cPPT	pre	7 and 3	39	4.52830188679246	19	5	27	6.94968553459119	14.6666666666667	14	3.66666666666667	33	10.6666666666667	41	-2.33333333333334	22	-3.66666666666667	95	-3.66666666666667	68	29.3333333333333	16	5.33333333333333
242	179	female	cPPT	post	7 and 3	39	4.52830188679246	8	-6	1	-19.0503144654088	-11.3333333333333	8	-2.33333333333333	8	-14.3333333333333	47	3.66666666666666	31	5.33333333333333	107	8.33333333333333	18	-20.6666666666667	2	-8.66666666666667
243	179	female	cPPT	follow-up	7 and 3	39	4.52830188679246	15	1	9	-11.0503144654088	-3.33333333333333	9	-1.33333333333333	26	3.66666666666667	42	-1.33333333333334	24	-1.66666666666667	94	-4.66666666666667	30	-8.66666666666666	14	3.33333333333333
244	183	female	cPPT	post	1 and 2	41	6.52830188679246	8	-1	12	-8.05031446540881	-6.33333333333333	14	-0.666666666666666	11	-6.33333333333333	44	-1	22	1	100	-0.333333333333329	21	-1	3	-1
245	183	female	cPPT	pre	1 and 2	41	6.52830188679246	8	-1	24	3.94968553459119	5.66666666666667	20	5.33333333333333	20	2.66666666666667	44	-1	17	-4	100	-0.333333333333329	17	-5	3	-1
246	183	female	cPPT	follow-up	1 and 2	41	6.52830188679246	11	2	19	-1.05031446540881	0.666666666666668	10	-4.66666666666667	21	3.66666666666667	47	2	24	3	101	0.666666666666671	28	6	6	2
247	184	female	cPPT	post	9 and 10	46	11.5283018867925	5	-1.33333333333333	14	-6.05031446540881	-7	17	1.33333333333333	7	-5.33333333333333	31	-0.333333333333332	22	-0.333333333333332	91	-0.333333333333329	20	-12.6666666666667	5	-3
248	184	female	cPPT	follow-up	9 and 10	46	11.5283018867925	5	-1.33333333333333	13	-7.05031446540881	-8	5	-10.6666666666667	10	-2.33333333333333	34	2.66666666666667	23	0.666666666666668	95	3.66666666666667	25	-7.66666666666666	6	-2
249	184	female	cPPT	pre	9 and 10	46	11.5283018867925	9	2.66666666666667	36	15.9496855345912	15	25	9.33333333333333	20	7.66666666666667	29	-2.33333333333333	22	-0.333333333333332	88	-3.33333333333333	53	20.3333333333333	13	5
250	185	female	cPPT	post	9 and 10	37	2.52830188679246	13	-2.33333333333333	7	-13.0503144654088	-2.33333333333333	26	4.66666666666667	15	-1	47	1.33333333333334	26	0.666666666666668	94	0	57	7	16	0.666666666666666
251	185	female	cPPT	pre	9 and 10	37	2.52830188679246	19	3.66666666666667	9	-11.0503144654088	-0.333333333333334	20	-1.33333333333333	18	2	46	0.333333333333336	25	-0.333333333333332	94	0	43	-7	15	-0.333333333333334
252	185	female	cPPT	follow-up	9 and 10	37	2.52830188679246	14	-1.33333333333333	12	-8.05031446540881	2.66666666666667	18	-3.33333333333333	15	-1	44	-1.66666666666666	25	-0.333333333333332	94	0	50	0	15	-0.333333333333334
253	186	female	cPPT	post	7 and 8	32	-2.47169811320754	3	-2.33333333333333	15	-5.05031446540881	2.33333333333333	10	4.33333333333333	8	-0.333333333333334	52	-1.33333333333334	25	-1.66666666666667	97	-5	23	2	1	-2
254	186	female	cPPT	follow-up	7 and 8	32	-2.47169811320754	4	-1.33333333333333	7	-13.0503144654088	-5.66666666666667	3	-2.66666666666667	4	-4.33333333333333	55	1.66666666666666	24	-2.66666666666667	108	6	12	-9	4	1
255	186	female	cPPT	pre	7 and 8	32	-2.47169811320754	9	3.66666666666667	16	-4.05031446540881	3.33333333333333	4	-1.66666666666667	13	4.66666666666667	53	-0.333333333333336	31	4.33333333333333	101	-1	28	7	4	1
256	187	male	mPPT	post	none	33	-1.47169811320754	4	-1.33333333333333	5	-15.0503144654088	-7	7	0.666666666666667	3	-5.33333333333333	34	-1	18	0.333333333333332	88	-0.333333333333329	36	-8	14	-0.666666666666666
257	187	male	mPPT	pre	none	33	-1.47169811320754	6	0.666666666666667	20	-0.0503144654088068	8	10	3.66666666666667	13	4.66666666666667	37	2	18	0.333333333333332	82	-6.33333333333333	54	10	18	3.33333333333333
258	187	male	mPPT	follow-up	none	33	-1.47169811320754	6	0.666666666666667	11	-9.05031446540881	-1	2	-4.33333333333333	9	0.666666666666666	34	-1	17	-0.666666666666668	95	6.66666666666667	42	-2	12	-2.66666666666667
259	190	female	cPPT	post	7 and 8	44	9.52830188679246	5	-2	5	-15.0503144654088	-6.33333333333333	17	-1	9	-8	39	-1.33333333333334	26	2.66666666666667	92	6	22	-9.66666666666667	3	-0.333333333333333
260	190	female	cPPT	follow-up	7 and 8	44	9.52830188679246	4	-3	4	-16.0503144654088	-7.33333333333333	16	-2	12	-5	47	6.66666666666666	24	0.666666666666668	90	4	24	-7.66666666666667	0	-3.33333333333333
261	190	female	cPPT	pre	7 and 8	44	9.52830188679246	12	5	25	4.94968553459119	13.6666666666667	21	3	30	13	35	-5.33333333333334	20	-3.33333333333333	76	-10	49	17.3333333333333	7	3.66666666666667
262	191	female	mPPT	post	none	42	7.52830188679246	17	4.33333333333333	31	10.9496855345912	2	32	1	30	0.666666666666668	18	1.33333333333333	6	-1.33333333333333	59	-3.33333333333334	63	10.3333333333333	15	0
263	191	female	mPPT	pre	none	42	7.52830188679246	14	1.33333333333333	34	13.9496855345912	5	31	0	31	1.66666666666667	18	1.33333333333333	10	2.66666666666667	65	2.66666666666666	51	-1.66666666666666	16	1
264	191	female	mPPT	follow-up	none	42	7.52830188679246	7	-5.66666666666667	22	1.94968553459119	-7	30	-1	27	-2.33333333333333	14	-2.66666666666667	6	-1.33333333333333	63	0.666666666666664	44	-8.66666666666666	14	-1
265	192	female	cPPT	post	1 and 2	44	9.52830188679246	17	-1	40	19.9496855345912	1	17	-1.66666666666667	38	-0.666666666666664	29	-2.33333333333333	10	-6.66666666666667	70	-0.666666666666671	77	0.666666666666671	18	0.333333333333332
266	192	female	cPPT	follow-up	1 and 2	44	9.52830188679246	18	0	34	13.9496855345912	-5	15	-3.66666666666667	39	0.333333333333336	36	4.66666666666667	16	-0.666666666666668	74	3.33333333333333	79	2.66666666666667	18	0.333333333333332
267	192	female	cPPT	pre	1 and 2	44	9.52830188679246	19	1	43	22.9496855345912	4	24	5.33333333333333	39	0.333333333333336	29	-2.33333333333333	24	7.33333333333333	68	-2.66666666666667	73	-3.33333333333333	17	-0.666666666666668
268	193	female	mPPT	post	none	43	8.52830188679246	18	5.33333333333333	22	1.94968553459119	-5.66666666666667	18	2.33333333333333	20	4.33333333333333	27	-3.66666666666667	14	1.66666666666667	64	0	58	0	19	1.33333333333333
269	193	female	mPPT	pre	none	43	8.52830188679246	11	-1.66666666666667	29	8.94968553459119	1.33333333333333	13	-2.66666666666667	12	-3.66666666666667	35	4.33333333333333	10	-2.33333333333333	65	1	57	-1	19	1.33333333333333
270	193	female	mPPT	follow-up	none	43	8.52830188679246	9	-3.66666666666667	32	11.9496855345912	4.33333333333333	16	0.333333333333334	15	-0.666666666666666	30	-0.666666666666668	13	0.666666666666666	63	-1	59	1	15	-2.66666666666667
271	195	female	cPPT	post	4 and 5	23	-11.4716981132075	11	2	16	-4.05031446540881	-0.666666666666668	24	-4.33333333333333	16	-1	39	1.33333333333334	16	-0.666666666666668	84	4.66666666666667	47	2	10	2
272	195	female	cPPT	follow-up	4 and 5	23	-11.4716981132075	6	-3	16	-4.05031446540881	-0.666666666666668	27	-1.33333333333333	20	3	37	-0.666666666666664	19	2.33333333333333	83	3.66666666666667	43	-2	8	0
273	195	female	cPPT	pre	4 and 5	23	-11.4716981132075	10	1	18	-2.05031446540881	1.33333333333333	34	5.66666666666667	15	-2	37	-0.666666666666664	15	-1.66666666666667	71	-8.33333333333333	45	0	6	-2
274	196	female	cPPT	post	9 and 10	32	-2.47169811320754	2	-3	0	-20.0503144654088	-7	2	-3.33333333333333	0	-6.33333333333333	49	4.33333333333334	29	3.33333333333333	109	6.66666666666667	10	-8.33333333333333	2	-3.66666666666667
275	196	female	cPPT	pre	9 and 10	32	-2.47169811320754	6	1	14	-6.05031446540881	7	8	2.66666666666667	15	8.66666666666667	42	-2.66666666666666	24	-1.66666666666667	99	-3.33333333333333	26	7.66666666666667	8	2.33333333333333
276	196	female	cPPT	follow-up	9 and 10	32	-2.47169811320754	7	2	7	-13.0503144654088	0	6	0.666666666666667	4	-2.33333333333333	43	-1.66666666666666	24	-1.66666666666667	99	-3.33333333333333	19	0.666666666666668	7	1.33333333333333
277	197	female	mPPT	post	none	28	-6.47169811320754	19	1.33333333333333	14	-6.05031446540881	1.33333333333333	20	3	5	-1.66666666666667	13	-25	33	1.33333333333333	105	8	21	0	7	-0.333333333333333
278	197	female	mPPT	follow-up	none	28	-6.47169811320754	15	-2.66666666666667	6	-14.0503144654088	-6.66666666666667	15	-2	4	-2.66666666666667	53	15	31	-0.666666666666668	106	9	12	-9	5	-2.33333333333333
279	197	female	mPPT	pre	none	28	-6.47169811320754	19	1.33333333333333	18	-2.05031446540881	5.33333333333333	16	-1	11	4.33333333333333	48	10	31	-0.666666666666668	80	-17	30	9	10	2.66666666666667
280	200	female	mPPT	follow-up	none	0	-34.4716981132075	14	0.666666666666666	21	0.949685534591193	3	27	4	30	2	50	3.33333333333334	31	3.33333333333333	100	0.333333333333329	54	5.33333333333334	12	-0.333333333333334
281	200	female	mPPT	pre	none	0	-34.4716981132075	15	1.66666666666667	11	-9.05031446540881	-7	19	-4	25	-3	46	-0.666666666666664	28	0.333333333333332	103	3.33333333333333	53	4.33333333333334	16	3.66666666666667
282	200	female	mPPT	post	none	0	-34.4716981132075	11	-2.33333333333333	22	1.94968553459119	4	23	0	29	1	44	-2.66666666666666	24	-3.66666666666667	96	-3.66666666666667	39	-9.66666666666666	9	-3.33333333333333
283	202	female	cPPT	pre	9 and 10	44	9.52830188679246	15	2	21	0.949685534591193	2.66666666666667	32	5	24	0	39	4.33333333333334	16	-0.333333333333332	82	0.666666666666671	49	7.33333333333334	10	2
284	202	female	cPPT	follow-up	9 and 10	44	9.52830188679246	14	1	15	-5.05031446540881	-3.33333333333333	18	-9	24	0	31	-3.66666666666666	19	2.66666666666667	75	-6.33333333333333	44	2.33333333333334	8	0
285	202	female	cPPT	post	9 and 10	44	9.52830188679246	10	-3	19	-1.05031446540881	0.666666666666668	31	4	24	0	34	-0.666666666666664	14	-2.33333333333333	87	5.66666666666667	32	-9.66666666666666	6	-2
286	203	female	mPPT	follow-up	none	53	18.5283018867925	5	-0.333333333333333	14	-6.05031446540881	0.666666666666666	3	0.333333333333333	13	2	56	16.6666666666667	34	0.333333333333336	121	1	8	-11.3333333333333	0	-2.33333333333333
287	203	female	mPPT	pre	none	53	18.5283018867925	2	-3.33333333333333	9	-11.0503144654088	-4.33333333333333	2	-0.666666666666667	2	-9	54	14.6666666666667	35	1.33333333333334	121	1	19	-0.333333333333332	0	-2.33333333333333
288	203	female	mPPT	post	none	53	18.5283018867925	9	3.66666666666667	17	-3.05031446540881	3.66666666666667	3	0.333333333333333	18	7	8	-31.3333333333333	32	-1.66666666666666	118	-2	31	11.6666666666667	7	4.66666666666667
289	204	female	cPPT	pre	7 and 8	44	9.52830188679246	8	2.66666666666667	20	-0.0503144654088068	7.66666666666667	8	2.33333333333333	25	8.33333333333333	51	6.66666666666666	32	3.33333333333333	81	6	37	5.66666666666667	4	-0.333333333333333
290	204	female	cPPT	follow-up	7 and 8	44	9.52830188679246	4	-1.33333333333333	6	-14.0503144654088	-6.33333333333333	2	-3.66666666666667	13	-3.66666666666667	40	-4.33333333333334	25	-3.66666666666667	74	-1	22	-9.33333333333333	1	-3.33333333333333
291	204	female	cPPT	post	7 and 8	44	9.52830188679246	4	-1.33333333333333	11	-9.05031446540881	-1.33333333333333	7	1.33333333333333	12	-4.66666666666667	42	-2.33333333333334	29	0.333333333333332	70	-5	35	3.66666666666667	8	3.66666666666667
292	205	female	mPPT	follow-up	none	30	-4.47169811320754	3	-1.33333333333333	4	-16.0503144654088	-9.66666666666667	2	-8	4	-5.33333333333333	56	1.66666666666666	31	1.33333333333333	120	8.33333333333333	10	-17.6666666666667	2	-3
293	205	female	mPPT	pre	none	30	-4.47169811320754	7	2.66666666666667	34	13.9496855345912	20.3333333333333	23	13	21	11.6666666666667	51	-3.33333333333334	25	-4.66666666666667	95	-16.6666666666667	59	31.3333333333333	12	7
294	205	female	mPPT	post	none	30	-4.47169811320754	3	-1.33333333333333	3	-17.0503144654088	-10.6666666666667	5	-5	3	-6.33333333333333	56	1.66666666666666	33	3.33333333333333	120	8.33333333333333	14	-13.6666666666667	1	-4
295	206	female	mPPT	pre	none	25	-9.47169811320754	9	1.33333333333333	23	2.94968553459119	6.33333333333333	32	11.3333333333333	23	10.6666666666667	49	3.66666666666666	20	-2	104	-2.66666666666667	35	9	7	0
296	206	female	mPPT	follow-up	none	25	-9.47169811320754	7	-0.666666666666667	13	-7.05031446540881	-3.66666666666667	10	-10.6666666666667	3	-9.33333333333333	46	0.666666666666664	28	6	110	3.33333333333333	19	-7	5	-2
297	206	female	mPPT	post	none	25	-9.47169811320754	7	-0.666666666666667	14	-6.05031446540881	-2.66666666666667	20	-0.666666666666668	11	-1.33333333333333	41	-4.33333333333334	18	-4	106	-0.666666666666671	24	-2	9	2
298	207	female	mPPT	follow-up	none	26	-8.47169811320754	6	-0.666666666666667	4	-16.0503144654088	-3.66666666666667	9	-9	3	0.333333333333333	33	-4	17	-4.66666666666667	77	-4	28	-3.33333333333333	13	2.66666666666667
299	207	female	mPPT	pre	none	26	-8.47169811320754	10	3.33333333333333	15	-5.05031446540881	7.33333333333333	27	9	3	0.333333333333333	44	7	25	3.33333333333333	95	14	45	13.6666666666667	11	0.666666666666666
300	207	female	mPPT	post	none	26	-8.47169811320754	4	-2.66666666666667	4	-16.0503144654088	-3.66666666666667	18	0	2	-0.666666666666667	34	-3	23	1.33333333333333	71	-10	21	-10.3333333333333	7	-3.33333333333333
301	208	female	cPPT	pre	7 and 8	31	-3.47169811320754	16	4	60	39.9496855345912	26.3333333333333	33	10.3333333333333	27	9	28	-7.66666666666666	17	-5.33333333333333	76	-13	58	18	22	7
302	208	female	cPPT	follow-up	7 and 8	31	-3.47169811320754	20	8	41	20.9496855345912	7.33333333333334	35	12.3333333333333	26	8	23	-12.6666666666667	15	-7.33333333333333	66	-23	62	22	23	8
303	208	female	cPPT	post	7 and 8	31	-3.47169811320754	0	-12	0	-20.0503144654088	-33.6666666666667	0	-22.6666666666667	1	-17	56	20.3333333333333	35	12.6666666666667	125	36	0	-40	0	-15
304	212	female	mPPT	follow-up	none	26	-8.47169811320754	11	-1	21	0.949685534591193	-4.33333333333333	12	3.33333333333333	17	-3	44	2	26	0.666666666666668	98	-1.33333333333333	33	-1.66666666666666	7	-1.33333333333333
305	212	female	mPPT	pre	none	26	-8.47169811320754	15	3	29	8.94968553459119	3.66666666666667	8	-0.666666666666666	23	3	40	-2	24	-1.33333333333333	100	0.666666666666671	39	4.33333333333334	10	1.66666666666667
306	212	female	mPPT	post	none	26	-8.47169811320754	10	-2	26	5.94968553459119	0.666666666666668	6	-2.66666666666667	20	0	42	0	26	0.666666666666668	100	0.666666666666671	32	-2.66666666666666	8	-0.333333333333334
307	213	female	mPPT	pre	none	27	-7.47169811320754	4	-0.666666666666667	8	-12.0503144654088	0	14	8.33333333333333	5	1.33333333333333	49	1.66666666666666	26	0.666666666666668	102	0	15	-2.33333333333333	5	-3
308	213	female	mPPT	follow-up	none	27	-7.47169811320754	6	1.33333333333333	10	-10.0503144654088	2	3	-2.66666666666667	4	0.333333333333333	45	-2.33333333333334	20	-5.33333333333333	99	-3	23	5.66666666666667	10	2
309	213	female	mPPT	post	none	27	-7.47169811320754	4	-0.666666666666667	6	-14.0503144654088	-2	0	-5.66666666666667	2	-1.66666666666667	48	0.666666666666664	30	4.66666666666667	105	3	14	-3.33333333333333	9	1
310	215	female	cPPT	follow-up	9 and 10	24	-10.4716981132075	3	-6	4	-16.0503144654088	-17.6666666666667	6	-12.6666666666667	7	-12.3333333333333	45	6.66666666666666	16	1	98	6.66666666666667	15	-18	8	-2.66666666666667
311	215	female	cPPT	pre	9 and 10	24	-10.4716981132075	19	10	45	24.9496855345912	23.3333333333333	36	17.3333333333333	36	16.6666666666667	33	-5.33333333333334	14	-1	80	-11.3333333333333	62	29	17	6.33333333333333
312	215	female	cPPT	post	9 and 10	24	-10.4716981132075	5	-4	16	-4.05031446540881	-5.66666666666667	14	-4.66666666666667	15	-4.33333333333333	37	-1.33333333333334	15	0	96	4.66666666666667	22	-11	7	-3.66666666666667
313	216	female	cPPT	pre	9 and 10	37	2.52830188679246	17	3	23	2.94968553459119	7	6	0	23	9.66666666666667	50	-3.33333333333334	26	-2.33333333333333	115	0.666666666666671	48	14.3333333333333	6	0
314	216	female	cPPT	follow-up	9 and 10	37	2.52830188679246	13	-1	13	-7.05031446540881	-3	5	-1	7	-6.33333333333333	55	1.66666666666666	29	0.666666666666668	114	-0.333333333333329	27	-6.66666666666666	6	0
315	216	female	cPPT	post	9 and 10	37	2.52830188679246	12	-2	12	-8.05031446540881	-4	7	1	10	-3.33333333333333	55	1.66666666666666	30	1.66666666666667	114	-0.333333333333329	26	-7.66666666666666	6	0
316	217	female	mPPT	pre	none	44	9.52830188679246	7	2	30	9.94968553459119	18.3333333333333	21	10.3333333333333	19	8.66666666666667	53	-1	29	0	123	1.33333333333333	15	-3.33333333333333	0	-0.666666666666667
317	217	female	mPPT	post	none	44	9.52830188679246	4	-1	0	-20.0503144654088	-11.6666666666667	3	-7.66666666666667	6	-4.33333333333333	54	0	27	-2	120	-1.66666666666667	24	5.66666666666667	1	0.333333333333333
318	217	female	mPPT	follow-up	none	44	9.52830188679246	4	-1	5	-15.0503144654088	-6.66666666666667	8	-2.66666666666667	6	-4.33333333333333	55	1	31	2	122	0.333333333333329	16	-2.33333333333333	1	0.333333333333333
